# Supplementary material for: Matrigel Tunes H9 Stem Cell-Derived Human Cerebral Organoid Development
Source: Organoids. Author manuscript; Available in PMC 2024 Jan 9. (PMC10776236; doi:10.3390/organoids2040013)
Supplement: Supplemental Data [file NIHMS1952940-supplement-Supplemental_Data.xlsx]

## Sheet: Figure 1
Organoid Size (mm2)
Condition	Replicate	Day 14	Day 17	Day 20	Day 25	Day 31	Day 36	Day 41	Day 46	Day 50		Organoid Size Summary
Matrigel Embedded (30 μL)	1	0.494618	0.823558	0.946441	1.57468								Day 14			Day 17			Day 20			Day 25			Day 31			Day 36			Day 41			Day 46			Day 50
Matrigel Embedded (30 μL)	2	0.50118	0.874512	1.07857	1.81216							Condition	Average (mm2)	Standard Deviation	n	Average (mm2)	Standard Deviation	n	Average (mm2)	Standard Deviation	n	Average (mm2)	Standard Deviation	n	Average (mm2)	Standard Deviation	n	Average (mm2)	Standard Deviation	n	Average (mm2)	Standard Deviation	n	Average (mm2)	Standard Deviation	n	Average (mm2)	Standard Deviation	n
Matrigel Embedded (30 μL)	3	0.66946	0.986943	1.34028	2.52133							Matrigel Embedded (30 μL)	0.501785	0.0924179	15	0.829535	0.115108	15	1.05855	0.151271	15	1.67376	0.363405	15	2.36573	0.735706	12	3.16607	0.975084	12	3.53132	0.943595	12	3.5382	0.979529	12	3.49663	1.02557	12
Matrigel Embedded (30 μL)	4	0.492766	0.786295	1.11924	1.34178	3.7669	5.23607	5.01773	5.18737	5.23622		No Matrigel (0 μL)	0.50512	0.101128	14	0.739603	0.131308	14	0.882122	0.310323	14	1.26922	0.273069	14	1.70276	0.417654	11	2.27332	0.53993	11	2.82513	0.74179	11	3.36063	0.986168	11	3.70923	1.02329	11
Matrigel Embedded (30 μL)	5	0.411429	0.961651	1.03811	1.57263	1.73585	2.44875	3.24196	2.79276	3.42879		0.2%, 1 app (1 μL)	0.449181	0.103001	15	0.654483	0.1298	15	0.756863	0.162165	15	1.05942	0.337112	15	1.43265	0.466738	12	1.89245	0.49101	12	2.41749	0.647252	12	2.84274	0.755707	12	3.18616	0.756448	12
Matrigel Embedded (30 μL)	6	0.43052	0.742397	0.933015	1.46967	1.82015	2.82754	3.37819	4.51749	4.01824		0.2%, 5 app (5 μL)	0.52383	0.175605	15	0.798345	0.383151	15	1.12194	0.638162	15	1.47509	0.661048	15	2.03256	0.964538	12	2.68508	1.35937	12	2.85042	1.31956	12	3.47694	2.03716	12	3.99988	2.64518	12
Matrigel Embedded (30 μL)	7	0.421497	0.668022	0.968382	1.48689	1.90818	3.26875	3.80789	3.81284	4.29118		0.2%, 10 app (10 μL)	0.502234	0.099346	13	0.717219	0.11643	13	0.91371	0.176886	13	1.29399	0.30496	13	1.74054	0.496586	10	2.30371	0.838241	10	2.56093	0.949858	10	2.90575	1.07584	10	3.30396	1.17884	10
Matrigel Embedded (30 μL)	8	0.48619	0.78517	1.01953	1.69341	2.01155	3.13837	4.23321	4.07473	3.7699		0.2%, 15 app (15 μL)	0.473228	0.0645464	14	0.729278	0.135471	14	0.96936	0.295644	14	1.28504	0.308741	14	1.76019	0.477441	11	2.25304	0.517132	11	2.75429	0.564597	11	3.36354	0.712475	11	3.7733	0.930598	11
Matrigel Embedded (30 μL)	9	0.622182	0.855247	0.981402	1.85415	3.03278	3.90465	3.18558	3.45373	2.90919		1.0%, 1 app (5 μL)	0.470142	0.0907733	13	0.701626	0.0944893	13	0.86071	0.142038	13	1.2882	0.283252	13	1.59318	0.359234	10	2.0841	0.510112	10	2.50429	0.657147	10	2.80856	0.761289	10	3.38818	1.10022	10
Matrigel Embedded (30 μL)	10	0.391794	0.74305	0.823935	1.2245	1.70103	1.98912	2.0129	2.64797	1.97676		1.0%, 5 app (25 μL)	0.463442	0.0954439	15	0.717709	0.118222	15	0.945898	0.174715	15	1.35617	0.291679	15	1.86656	0.367057	12	2.50232	0.60411	12	2.82191	0.550327	12	3.2698	0.534895	12	3.80171	0.733555	12
Matrigel Embedded (30 μL)	11	0.43678	0.696703	1.02896	1.4253	1.73719	2.63741	3.89516	3.11306	3.25167		1.0%, 10 app (50 μL)	0.541322	0.0965221	15	0.848381	0.246301	15	1.1884	0.392385	15	1.77475	0.628934	15	2.45539	0.859352	12	3.52775	1.25159	12	4.8805	2.49982	12	4.08879	1.50714	12	4.15587	1.57509	12
Matrigel Embedded (30 μL)	12	0.613044	0.932703	1.14355	1.64445	3.00947	2.27826	2.80341	2.30575	2.12686		1.0%, 15 app (75 μL)	0.521649	0.179054	15	0.858321	0.190367	15	1.10185	0.310869	15	1.80091	0.460647	15	2.8613	0.957094	12	3.83644	1.51503	12	4.13121	1.52391	12	4.23662	1.68883	12	4.36909	1.63385	12
Matrigel Embedded (30 μL)	13	0.481127	0.818692	1.04343	1.75906	2.44594	3.01439	3.73925	4.17027	4.15528		2.0%, 1 app (10 μL)	0.510251	0.126688	15	0.780165	0.183577	15	1.05972	0.250177	15	1.62765	0.357422	15	2.1694	0.521557	12	2.68827	0.417481	12	3.15976	0.591748	12	3.51898	0.61062	12	4.16253	0.83057	12
Matrigel Embedded (30 μL)	14	0.649514	1.05897	1.41319	2.37707	3.3647	4.64729	4.90463	4.37801	4.51934		2.0%, 5 app (50 μL)	0.494168	0.0937813	14	0.719902	0.148947	14	1.04597	0.254416	14	1.6013	0.483822	14	2.35757	0.671585	11	3.11652	0.979515	11	3.48225	0.978494	11	3.56917	0.730088	11	4.01294	0.83811	11
Matrigel Embedded (30 μL)	15	0.424672	0.709113	1.00014	1.34933	1.85504	2.60223	2.15589	2.00444	2.27607		2.0%, 10 app (100 μL)	0.541168	0.0785336	14	0.821589	0.13161	14	1.1217	0.179726	14	1.83077	0.502382	14	3.10502	1.1944	11	4.54089	1.37944	10	5.02912	2.01464	10	5.23542	2.13336	10	4.71452	2.04713	10
No Matrigel (0 μL)	1	0.63143	0.945742	1.18848	1.62288							2.0%, 15 app (150 μL)	0.501635	0.0908154	14	0.746233	0.123542	14	1.02104	0.198168	14	1.43085	0.280229	14	2.31575	0.655552	11	3.57179	1.38692	11	5.41238	1.8934	11	8.26719	3.79247	11	9.05514	4.04898	11
No Matrigel (0 μL)	2	0.406544	0.681814	0.810939	1.11178							3.0%, 1 app (15 μL)	0.486846	0.0574638	15	0.7194	0.101454	15	0.940142	0.120888	15	1.3348	0.239898	15	2.09484	0.572407	12	2.68274	0.805017	12	3.32649	0.994212	11	3.97857	1.67408	11	4.59557	2.06557	11
No Matrigel (0 μL)	3	0.652586	0.879283	1.17185	1.49861							3.0%, 5 app (75 μL)	0.511845	0.0637455	15	0.752758	0.251105	15	1.2164	0.357208	15	1.80958	0.603194	15	2.80416	0.725156	12	3.46876	1.07772	12	3.5365	0.946132	12	3.59171	0.77968	12	4.08732	0.94244	12
No Matrigel (0 μL)	4	0.528401	0.777722	0.937601	1.31026	1.74842	2.22809	2.66964	3.01741	3.20606		3.0%, 10 app (150 μL)	0.499385	0.0784667	13	0.77947	0.184632	13	1.09867	0.24104	13	1.60258	0.229797	12	3.04364	1.34922	9	5.02989	2.63505	8	6.4738	2.3837	8	6.08231	1.96438	8	6.50686	1.54448	8
No Matrigel (0 μL)	5	0.468337	0.648888	0.910402	1.25221	1.75184	2.2412	2.66674	3.81333	3.86638		3.0%, 15 app (225 μL)	0.47787	0.0471237	15	0.730682	0.081202	15	1.0306	0.0954909	15	1.62548	0.27983	15	2.90097	0.707631	12	5.27546	1.29515	12	7.58263	1.71534	12	10.0109	2.02685	12	11.1272	2.56233	12
No Matrigel (0 μL)	6	0.440886	0.686811	0.831506	1.09751	1.40804	1.88043	2.37366	2.56978	2.90008
No Matrigel (0 μL)	7	0.607282	0.679012	0.928334	1.24484	1.62384	1.95518	2.37307	2.26089	2.77197
No Matrigel (0 μL)	8	0.371608	0.60832	0.00141299	0.995667	1.32006	1.77741	2.48625	2.77799	3.47934
No Matrigel (0 μL)	9	0.569622	0.878439	1.10714	1.5698	2.07261	2.86975	4.13111	5.28024	5.87931
No Matrigel (0 μL)	10	0.609258	0.858248	1.11737	1.40445	1.99502	2.79414	3.05037	3.3686	3.62083
No Matrigel (0 μL)	11	0.378182	0.59116	0.696872	0.863618	1.29986	1.83549	2.46212	3.11216	3.48783
No Matrigel (0 μL)	12	0.523006	0.762311	0.931716	1.27923	1.55182	2.04209	2.15132	2.73175	2.71841
No Matrigel (0 μL)	13	0.519439	0.854439	1.12347	1.69876	2.66496	3.46242	4.36213	5.07176	5.38542
No Matrigel (0 μL)	14	0.365106	0.502252	0.592614	0.819499	1.29391	1.92036	2.35	2.96304	3.48591
0.2%, 1 app (1 μL)	1	0.492533	0.673403	0.833309	1.13346
0.2%, 1 app (1 μL)	2	0.407091	0.636478	0.760961	1.04949
0.2%, 1 app (1 μL)	3	0.315265	0.462029	0.5204	0.623474
0.2%, 1 app (1 μL)	4	0.416152	0.639372	0.772977	1.05915	1.3764	1.92651	2.38756	2.41605	3.0187
0.2%, 1 app (1 μL)	5	0.433713	0.584443	0.773805	1.03702	1.31055	1.84644	2.30409	3.02712	3.63327
0.2%, 1 app (1 μL)	6	0.365079	0.515413	0.580188	0.727396	1.00453	1.47585	1.89915	2.37375	2.79689
0.2%, 1 app (1 μL)	7	0.459292	0.687426	0.768042	1.2051	1.67509	2.06797	2.73124	3.3794	3.71809
0.2%, 1 app (1 μL)	8	0.395868	0.558912	0.667258	0.840408	1.22522	1.68588	2.14699	2.61734	3.08046
0.2%, 1 app (1 μL)	9	0.508182	0.681673	0.917278	1.4223	2.12045	2.56429	3.04674	3.49505	3.1918
0.2%, 1 app (1 μL)	10	0.595016	0.830518	0.99619	1.54166	2.00971	2.57322	3.39523	4.23279	4.56967
0.2%, 1 app (1 μL)	11	0.715543	0.98847	1.10704	1.83736	2.19493	2.55884	3.4393	3.49994	3.91788
0.2%, 1 app (1 μL)	12	0.412647	0.611152	0.736398	1.00906	1.32553	1.93695	2.34819	2.88609	3.18286
0.2%, 1 app (1 μL)	13	0.356926	0.662661	0.531614	0.629762	0.822824	1.1962	1.59276	1.95808	2.31159
0.2%, 1 app (1 μL)	14	0.363369	0.737412	0.664483	0.889603	1.22109	1.70704	2.33377	2.77315	3.17773
0.2%, 1 app (1 μL)	15	0.501036	0.54789	0.723006	0.886063	0.905526	1.17019	1.38491	1.45414	1.63495
0.2%, 5 app (5 μL)	1	0.443867	0.472599	0.793464	1.17972
0.2%, 5 app (5 μL)	2	0.493365	0.543015	0.897996	1.27055
0.2%, 5 app (5 μL)	3	0.368653	0.631318	0.709603	1.03676
0.2%, 5 app (5 μL)	4	0.364739	0.539748	0.609461	0.800931	1.0957	1.54928	2.03619	2.61896	3.21239
0.2%, 5 app (5 μL)	5	0.961823	1.70128	2.54361	3.06608	3.77946	4.83521	5.85946	9.02783	11.3492
0.2%, 5 app (5 μL)	6	0.649839	0.82019	1.03935	1.62177	1.50485	1.91681	1.86109	2.06328	2.26313
0.2%, 5 app (5 μL)	7	0.53305	0.856566	1.21028	2.11378	2.64586	3.62784	4.48332	4.77316	5.565
0.2%, 5 app (5 μL)	8	0.720229	1.57577	2.53518	2.33399	3.55108	5.24863	2.56536	2.55989	2.45853
0.2%, 5 app (5 μL)	9	0.475904	0.767648	1.14776	1.52683	1.77393	2.55534	3.32636	3.99552	4.42852
0.2%, 5 app (5 μL)	10	0.390045	0.748649	1.0575	1.46978	1.97115	2.51371	2.79947	3.15487	3.40522
0.2%, 5 app (5 μL)	11	0.572512	0.594668	0.75814	0.980904	1.77924	1.82528	2.28912	2.63403	2.96642
0.2%, 5 app (5 μL)	12	0.305602	0.884365	1.16467	1.61313	2.25988	2.73887	2.93925	3.26346	3.61829
0.2%, 5 app (5 μL)	13	0.409551	0.442538	0.502076	0.620407	0.788279	1.02484	1.2253	1.63742	1.91632
0.2%, 5 app (5 μL)	14	0.644446	0.598478	0.738138	1.01657	1.2087	1.70004	1.96975	2.51795	2.81563
0.2%, 5 app (5 μL)	15	0.706848	0.854113	1.09658	1.55285	1.76153	1.97576	2.16777	2.2651	2.16762
0.2%, 10 app (10 μL)	1	0.463837	0.683986	0.878525	1.26463
0.2%, 10 app (10 μL)	2	0.442391	0.662368	0.856203	1.18779
0.2%, 10 app (10 μL)	3	0.44642	0.621529	0.851855	1.14406
0.2%, 10 app (10 μL)	4	0.364907	0.517381	0.60966	0.672701	0.814483	1.05891	1.26997	1.45776	1.76753
0.2%, 10 app (10 μL)	5	0.651724	0.862472	1.04846	1.63295	1.90602	2.20375	2.13589	2.32318	2.45839
0.2%, 10 app (10 μL)	6	0.464434	0.697383	0.847887	1.27489	1.84793	2.32973	2.55664	3.20009	3.68629
0.2%, 10 app (10 μL)	7	0.407969	0.583383	0.690294	0.918677	1.25179	1.79167	2.23637	2.60974	3.04056
0.2%, 10 app (10 μL)	8	0.561629	0.716237	0.908916	1.45499	1.53924	1.77025	1.72979	1.85643	2.14741
0.2%, 10 app (10 μL)	9	0.428815	0.67303	0.845434	1.10692	1.5708	2.21594	2.52539	2.99385	3.95439
0.2%, 10 app (10 μL)	10	0.531878	0.916793	1.27263	1.76204	2.6043	4.15057	4.65173	5.21798	5.45384
0.2%, 10 app (10 μL)	11	0.476002	0.720334	0.874375	1.25427	1.86652	2.41295	2.84181	3.38345	4.20201
0.2%, 10 app (10 μL)	12	0.582184	0.814832	1.0974	1.59515	2.24282	3.12759	3.49394	3.74996	4.16156
0.2%, 10 app (10 μL)	13	0.562324	0.825841	1.04113	1.53341	2.08901	2.05225	2.0688	2.29806	2.54794
0.2%, 15 app (15 μL)	1	0.367318	0.694353	0.909001	1.20792
0.2%, 15 app (15 μL)	2	0.463154	0.673099	0.95057	1.2717
0.2%, 15 app (15 μL)	3	0.589468	0.647309	0.821736	1.07597
0.2%, 15 app (15 μL)	4	0.42533	0.821569	1.06683	1.52903	2.02095	2.61284	3.11692	3.82666	3.97619
0.2%, 15 app (15 μL)	5	0.391554	0.910484	1.18725	1.73081	2.44933	2.89311	3.00882	2.8116	3.10035
0.2%, 15 app (15 μL)	6	0.536441	0.638302	0.789223	1.09343	1.65947	2.17093	2.86421	3.70789	4.1546
0.2%, 15 app (15 μL)	7	0.450826	0.58844	0.72033	0.933258	1.22184	1.63193	1.88068	2.87684	3.38066
0.2%, 15 app (15 μL)	8	0.540755	1.03121	1.85029	1.86598	2.35627	2.46995	3.32839	4.94238	3.55718
0.2%, 15 app (15 μL)	9	0.431658	0.683857	0.870673	1.17123	1.49612	2.13803	2.77556	3.10469	3.48793
0.2%, 15 app (15 μL)	10	0.485702	0.834046	1.09262	1.57848	2.20388	3.27293	3.78259	3.17143	3.04088
0.2%, 15 app (15 μL)	11	0.455171	0.633426	0.758228	0.998558	1.32916	1.98544	2.75072	3.9423	4.50935
0.2%, 15 app (15 μL)	12	0.441057	0.547961	0.662308	0.881456	1.13314	1.57936	2.20499	2.99932	3.70758
0.2%, 15 app (15 μL)	13	0.484431	0.679991	0.850833	1.11938	1.40294	1.97667	2.51545	3.31783	6.04363
0.2%, 15 app (15 μL)	14	0.623858	0.739454	0.850239	1.33629	1.58624	1.8259	2.05292	2.2319	2.29198
1.0%, 1 app (5 μL)	1	0.422126	0.628687	0.940055	1.2921
1.0%, 1 app (5 μL)	2	0.619758	0.860516	1.09165	1.51821
1.0%, 1 app (5 μL)	3	0.421544	0.739189	0.878552	1.15437
1.0%, 1 app (5 μL)	4	0.516091	0.73745	0.860657	1.31254	1.37488	1.62215	1.74928	1.79617	1.76557
1.0%, 1 app (5 μL)	5	0.514359	0.76041	0.921112	1.34188	1.76932	2.39794	3.3216	4.01143	4.55153
1.0%, 1 app (5 μL)	6	0.401334	0.668006	0.797457	1.07507	1.35797	1.81213	2.38597	2.91086	4.00902
1.0%, 1 app (5 μL)	7	0.332378	0.545329	0.614361	1.44161	1.83308	2.33398	2.76827	3.02343	3.95252
1.0%, 1 app (5 μL)	8	0.478039	0.757964	0.935868	1.87632	1.88249	2.75434	3.21023	3.12966	4.32074
1.0%, 1 app (5 μL)	9	0.363969	0.539076	0.613413	0.655569	0.766779	1.01507	1.2322	1.46016	1.65824
1.0%, 1 app (5 μL)	10	0.418525	0.631749	0.770708	1.10664	1.65976	2.38447	2.89583	3.198	3.58226
1.0%, 1 app (5 μL)	11	0.451753	0.718599	0.857506	1.1832	1.66875	2.29309	2.66911	3.28897	4.4356
1.0%, 1 app (5 μL)	12	0.548111	0.794713	1.05766	1.45285	2.03256	2.40193	2.75747	3.03505	3.31434
1.0%, 1 app (5 μL)	13	0.447034	0.877317	1.24816	1.71347	2.23965	2.7358	3.2466	3.52455	3.92636
1.0%, 5 app (25 μL)	1	0.355493	0.575335	0.697251	1.05021
1.0%, 5 app (25 μL)	2	0.412981	0.647214	0.852361	1.17474
1.0%, 5 app (25 μL)	3	0.422591	0.714757	0.944849	1.34999
1.0%, 5 app (25 μL)	4	0.387183	0.582306	0.727276	0.946364	1.16271	1.57777	2.07533	2.60712	3.15976
1.0%, 5 app (25 μL)	5	0.68525	0.914085	1.0771	1.92764	2.02625	2.12327	2.15618	2.17753	1.96739
1.0%, 5 app (25 μL)	6	0.492975	0.761578	1.01967	1.40884	1.97109	2.52491	2.80091	3.84248	3.84297
1.0%, 5 app (25 μL)	7	0.375707	0.548412	0.652467	1.13416	1.62014	2.15545	2.57935	3.32808	3.49445
1.0%, 5 app (25 μL)	8	0.497892	0.745721	0.972712	1.35439	2.27785	3.95454	3.85285	3.48265	4.38681
1.0%, 5 app (25 μL)	9	0.39606	0.592293	0.862788	0.922086	1.24629	1.89634	2.4214	2.77171	3.27765
1.0%, 5 app (25 μL)	10	0.4109	0.64579	0.845394	1.25547	1.6808	2.26797	2.46878	2.94324	4.27594
1.0%, 5 app (25 μL)	11	0.449245	0.725651	1.02795	1.4685	1.89736	2.66899	2.90583	3.62492	4.29432
1.0%, 5 app (25 μL)	12	0.418979	0.734201	0.981931	1.42855	2.02737	2.4247	2.66014	3.5685	4.311
1.0%, 5 app (25 μL)	13	0.595753	0.860009	1.20375	1.76361	2.15521	2.98191	3.62798	3.96736	4.56895
1.0%, 5 app (25 μL)	14	0.603583	0.840966	1.07482	1.44458	2.09406	2.71618	3.06755	3.3995	4.11488
1.0%, 5 app (25 μL)	15	0.43603	0.633793	0.768424	1.01037	1.32576	1.76793	2.16834	2.57206	2.98316
1.0%, 10 app (50 μL)	1	0.519399	0.834755	1.16322	1.78466
1.0%, 10 app (50 μL)	2	0.471604	0.687642	1.01935	1.65653
1.0%, 10 app (50 μL)	3	0.611093	1.04118	1.25708	1.81337
1.0%, 10 app (50 μL)	4	0.792821	1.53655	1.9942	2.95381	3.89714	5.72614	7.03185	7.79982	8.25168
1.0%, 10 app (50 μL)	5	0.670253	1.20441	2.16482	3.35611	3.47526	4.70977	6.3652	5.78546	5.84557
1.0%, 10 app (50 μL)	6	0.567067	0.854169	1.2877	1.97387	2.30564	3.59795	4.0752	4.81925	4.84352
1.0%, 10 app (50 μL)	7	0.610832	0.772918	1.16493	1.60891	3.03292	3.38889	11.3414	2.62184	2.38017
1.0%, 10 app (50 μL)	8	0.491712	0.748028	0.993738	1.5263	2.29514	3.38913	4.01975	3.79231	3.70122
1.0%, 10 app (50 μL)	9	0.52401	0.858679	1.16723	1.6381	2.42657	0	4.30538	3.87563	3.67364
1.0%, 10 app (50 μL)	10	0.542929	0.836554	1.11001	1.90505	3.26	4.08221	4.67626	4.11942	3.20524
1.0%, 10 app (50 μL)	11	0.479642	0.722097	0.991322	1.53801	2.07701	3.38456	3.93216	4.30035	4.14349
1.0%, 10 app (50 μL)	12	0.468966	0.714528	0.932066	1.27594	1.69248	2.53901	2.89588	3.15531	3.39317
1.0%, 10 app (50 μL)	13	0.487205	0.679845	1.01431	1.5225	2.6168	4.63295	5.32569	3.55423	4.15009
1.0%, 10 app (50 μL)	14	0.446274	0.600568	0.797557	1.05775	1.05992	1.58677	2.42892	2.6698	3.29956
1.0%, 10 app (50 μL)	15	0.468404	0.763299	0.468404	1.57301	2.24464	3.39335	4.32305	3.65222	3.04951
1.0%, 15 app (75 μL)	1	0.648835	0.952469	1.37676	2.26374
1.0%, 15 app (75 μL)	2	0.568869	0.905646	1.1886	1.69331
1.0%, 15 app (75 μL)	3	0.557999	0.990324	1.21239	1.8174
1.0%, 15 app (75 μL)	4	0.467503	0.64466	0.959722	1.28247	2.16454	3.10023	3.83394	3.81061	3.97663
1.0%, 15 app (75 μL)	5	0.550572	0.79275	0.978855	1.56259	3.18207	6.15791	6.6105	8.13265	7.33676
1.0%, 15 app (75 μL)	6	0.739562	1.12549	1.49407	2.62483	3.69532	5.18881	4.87537	5.00142	4.86828
1.0%, 15 app (75 μL)	7	0.714405	1.16296	1.60955	2.35365	3.96739	5.67198	6.0047	5.35061	5.63923
1.0%, 15 app (75 μL)	8	0.627986	0.799356	1.15127	1.88288	3.03139	3.94754	3.90817	4.22574	4.05289
1.0%, 15 app (75 μL)	9	0.567263	0.880542	1.07963	1.88512	1.87318	1.47803	1.11838	1.22575	1.18658
1.0%, 15 app (75 μL)	10	0.342058	0.450738	0.547101	0.786231	1.35533	1.35623	1.94527	2.35034	2.90374
1.0%, 15 app (75 μL)	11	0.452428	0.730469	1.02408	1.38219	1.98137	3.07756	3.53458	5.03789	6.12367
1.0%, 15 app (75 μL)	12	0.640452	0.857641	1.15112	1.95354	3.88984	4.22703	4.58069	3.61669	3.65511
1.0%, 15 app (75 μL)	13	0.000691866	1.08817	1.35154	2.1754	4.29052	4.98587	4.95819	4.53016	4.35377
1.0%, 15 app (75 μL)	14	0.47771	0.730299	0.934647	1.77733	2.65997	3.45275	3.88162	3.9054	5.28286
1.0%, 15 app (75 μL)	15	0.906247	1.35941	1.81829	2.51538	3.49888	3.46969	4.0449	3.63996	3.53149
2.0%, 1 app (10 μL)	1	0.474695	0.669296	0.881071	1.34349
2.0%, 1 app (10 μL)	2	0.591353	0.885854	1.25284	2.20318
2.0%, 1 app (10 μL)	3	0.426263	0.863124	1.11157	1.52801
2.0%, 1 app (10 μL)	4	0.541787	0.750422	1.13053	1.73282	2.46961	3.358	4.29878	4.63256	5.4907
2.0%, 1 app (10 μL)	5	0.449679	0.783178	0.968561	1.32096	1.55195	2.39699	2.83408	3.31135	3.74678
2.0%, 1 app (10 μL)	6	0.421837	0.589651	0.993797	1.33853	1.68548	2.29382	2.79412	3.55763	4.77495
2.0%, 1 app (10 μL)	7	0.462112	0.681261	1.02297	1.50653	1.91614	2.3227	3.10075	4.18826	5.11999
2.0%, 1 app (10 μL)	8	0.462062	0.72863	0.913933	1.7778	2.39562	2.8971	3.13531	3.26982	3.63708
2.0%, 1 app (10 μL)	9	0.451911	0.652848	0.836397	1.66855	2.46051	2.83419	2.92887	2.83966	3.99982
2.0%, 1 app (10 μL)	10	0.43262	0.695451	0	1.20799	1.94927	2.71514	3.33116	3.63926	4.21659
2.0%, 1 app (10 μL)	11	0.475529	0.729485	0.93208	1.25594	1.86027	2.3698	2.76207	3.32878	4.56203
2.0%, 1 app (10 μL)	12	0.648147	0.907462	1.11466	1.55861	1.83905	2.26435	2.05578	2.41588	2.6007
2.0%, 1 app (10 μL)	13	0.449304	0.66923	1.03711	1.65254	2.02454	2.40753	3.21848	3.20436	3.40864
2.0%, 1 app (10 μL)	14	0.46022	0.737178	0.822328	1.80449	2.38152	2.92992	3.41285	4.20028	4.86156
2.0%, 1 app (10 μL)	15	0.695817	0.890436	1.11023	1.93898	2.17488	3.1063	3.05292	2.86876	3.00627
2.0%, 5 app (50 μL)	1	0.444121	0.601885	1.09524	1.81611
2.0%, 5 app (50 μL)	2	0.507703	0.787724	1.0971	1.68318
2.0%, 5 app (50 μL)	3	0.42327	0.6297	0.748675	1.10135
2.0%, 5 app (50 μL)	4	0.42769	0.660724	0.758181	1.14468	2.13165	2.79373	3.28919	3.70227	4.02654
2.0%, 5 app (50 μL)	5	0.624152	1.08341	1.59343	2.71732	3.70327	5.31626	5.7049	5.17585	5.66718
2.0%, 5 app (50 μL)	6	0.383947	0.540057	0.812051	1.15212	1.376	1.81102	2.29002	3.20829	3.87246
2.0%, 5 app (50 μL)	7	0.427903	0.651941	0.848744	1.14545	1.96279	2.56889	2.95282	3.65493	4.11893
2.0%, 5 app (50 μL)	8	0.578733	0.679814	1.35036	2.16545	2.88208	3.0095	2.78611	2.57411	3.05682
2.0%, 5 app (50 μL)	9	0.381688	0.545801	0.698161	0.959156	1.58035	2.52095	3.01782	4.01804	4.80275
2.0%, 5 app (50 μL)	10	0.465414	0.647628	1.26405	1.68883	2.88035	4.44323	4.71873	4.18855	4.51007
2.0%, 5 app (50 μL)	11	0.579748	0.844009	1.11024	1.751	2.18427	2.56475	3.2452	2.95995	2.8825
2.0%, 5 app (50 μL)	12	0.496054	0.805963	1.06603	1.55656	2.88551	3.39963	4.0627	3.71051	4.38686
2.0%, 5 app (50 μL)	13	0.482112	0.709533	1.09108	1.59798	2.17218	2.74746	3.18436	3.19959	3.81192
2.0%, 5 app (50 μL)	14	0.585771	0.714653	1.1438	1.90857	2.27793	2.16537	1.97924	2.11812	2.00556
2.0%, 10 app (100 μL)	1	0.61904	0.957193	1.26904	2.45587
2.0%, 10 app (100 μL)	2	0.38963	0.556476	0.782571	1.00078
2.0%, 10 app (100 μL)	3	0.557045	0.775474	1.14076	1.53067
2.0%, 10 app (100 μL)	4	0.470888	0.799648	1.14616	1.47748	2.31891	4.16492	6.85667	6.84148	5.42069
2.0%, 10 app (100 μL)	5	0.533435	0.866252	1.14377	1.70767	2.92554	5.06798	5.76291	6.5151	7.69314
2.0%, 10 app (100 μL)	6	0.540038	0.825615	1.1348	1.88014	3.87265	6.50086	4.67692	4.2374	3.89466
2.0%, 10 app (100 μL)	7	0.605862	0.913963	1.25284	2.44537	2.81005	3.49711	3.44508	4.1105	2.75321
2.0%, 10 app (100 μL)	8	0.490743	0.774396	1.15729	1.61885	2.54021	4.6355	5.65459	6.44007	5.22318
2.0%, 10 app (100 μL)	9	0.630836	1.0024	1.23086	2.30561	4.80845	5.25935	5.98454	6.00104	4.72205
2.0%, 10 app (100 μL)	10	0.573933	0.957309	1.23588	2.3766	2.26716
2.0%, 10 app (100 μL)	11	0.615763	0.96942	1.39372	2.41923	5.74273	6.50692	8.79678	9.00669	7.94384
2.0%, 10 app (100 μL)	12	0.569502	0.74233	0.853955	1.26887	2.47653	4.38008	2.88086	2.36523	2.3446
2.0%, 10 app (100 μL)	13	0.393862	0.647123	0.818394	1.23509	2.11502	3.23085	4.25365	4.71858	5.14424
2.0%, 10 app (100 μL)	14	0.529763	0.76152	1.08436	1.63663	2.78399	5.58022	5.05852	4.86209	4.07866
2.0%, 15 app (150 μL)	1	0.502791	0.827515	1.13111	1.88463
2.0%, 15 app (150 μL)	2	0.757461	1.09638	1.45092	1.54466
2.0%, 15 app (150 μL)	3	0.520308	0.758186	1.24626	1.67246
2.0%, 15 app (150 μL)	4	0.395427	0.612138	0.664824	1.02191	1.44519	1.86426	2.12959	3.07427	3.49868
2.0%, 15 app (150 μL)	5	0.53131	0.861802	1.14136	1.67823	3.47208	4.17292	6.52263	9.68061	11.2277
2.0%, 15 app (150 μL)	6	0.512199	0.768118	0.977347	1.50026	2.63478	4.88592	7.22733	10.2574	12.1517
2.0%, 15 app (150 μL)	7	0.465312	0.694225	1.11461	1.5401	2.39005	3.97975	5.61996	9.87557	11.1567
2.0%, 15 app (150 μL)	8	0.459146	0.728817	0.989774	1.49353	2.3143	3.21509	5.95525	9.34233	11.2598
2.0%, 15 app (150 μL)	9	0.476624	0.697938	0.804111	1.40224	2.48394	2.6366	7.46452	15.4762	13.3188
2.0%, 15 app (150 μL)	10	0.576194	0.688593	0.934914	1.09198	1.79717	3.10442	4.46404	6.82136	7.72386
2.0%, 15 app (150 μL)	11	0.380472	0.627596	0.809592	0.862634	1.34924	1.64113	1.96328	2.4113	2.77812
2.0%, 15 app (150 μL)	12	0.474492	0.653474	0.941114	1.3736	2.96248	5.60729	7.02196	8.186	8.36809
2.0%, 15 app (150 μL)	13	0.441389	0.670958	1.00422	1.32902	1.84	2.60211	6.1091	10.952	14.0445
2.0%, 15 app (150 μL)	14	0.447915	0.585151	0.845148	1.32885	2.44019	4.24836	5.96314	8.80354	10.6528
3.0%, 1 app (15 μL)	1	0.4953	0.742711	0.934836	1.30121
3.0%, 1 app (15 μL)	2	0.433943	0.638602	0.824009	1.134
3.0%, 1 app (15 μL)	3	0.538437	0.859956	1.02961	1.24702
3.0%, 1 app (15 μL)	4	0.540502	0.838846	1.06641	1.60382	2.39013	2.92796	3.22632	3.87474	4.53063
3.0%, 1 app (15 μL)	5	0.4282	0.646601	0.847877	1.06624	1.34572	1.84157	2.45482	3.35265	3.73297
3.0%, 1 app (15 μL)	6	0.41357	0.595098	0.707591	0.881469	1.18777	1.69745	2.20224	2.6603	3.28551
3.0%, 1 app (15 μL)	7	0.602081	0.727498	0.838504	1.04142	1.20506	1.33681	3.25437	3.93522	4.28828
3.0%, 1 app (15 μL)	8	0.487178	0.694679	0.961348	1.4068	2.18559	2.70462
3.0%, 1 app (15 μL)	9	0.469689	0.812352	1.0215	1.57441	2.42012	2.87517	3.30029	3.78619	4.38621
3.0%, 1 app (15 μL)	10	0.533493	0.780158	0.996278	1.50491	1.97983	2.6844	3.14366	3.696	3.82335
3.0%, 1 app (15 μL)	11	0.448036	0.610136	0.951375	1.44203	2.84155	2.97126	3.07891	3.58184	4.68177
3.0%, 1 app (15 μL)	12	0.557049	0.813596	1.08918	1.59148	2.26312	2.85633	3.23606	2.89543	3.7033
3.0%, 1 app (15 μL)	13	0.414243	0.599542	0.841308	1.1988	2.07127	2.41495	2.73848	2.93645	3.24065
3.0%, 1 app (15 μL)	14	0.493062	0.846075	1.14717	1.69953	2.80779	3.63394	3.99306	4.24196	4.22579
3.0%, 1 app (15 μL)	15	0.62528	0.838686	1.01192	1.47176	1.91092	1.7881	2.04563	2.04631	2.17082
3.0%, 5 app (75 μL)	1	0.617242	1.06824	1.78598	2.73788
3.0%, 5 app (75 μL)	2	0.508136	0.807804	1.15202	1.64995
3.0%, 5 app (75 μL)	3	0.440419	0.721539	0.934502	1.24368
3.0%, 5 app (75 μL)	4	0.48978	0.739147	1.06907	1.88055	3.17024	3.5216	3.19695	2.91128	3.91862
3.0%, 5 app (75 μL)	5	0.465512	0.717937	1.08294	1.60676	2.30681	2.81592	2.834	3.72325	4.33282
3.0%, 5 app (75 μL)	6	0.570101	0.00112472	1.42447	2.04182	3.34069	4.5266	5.22033	4.8068	4.60386
3.0%, 5 app (75 μL)	7	0.485306	0.781277	1.06464	1.77539	3.58546	3.45737	3.23308	3.67796	4.09763
3.0%, 5 app (75 μL)	8	0.48911	0.878525	1.16016	1.7308	2.88605	3.13626	3.26987	3.57333	4.19279
3.0%, 5 app (75 μL)	9	0.456544	0.714172	0.985183	1.67954	2.1615	4.02162	3.61033	3.48484	3.62907
3.0%, 5 app (75 μL)	10	0.486898	0.754909	1.11824	1.47591	2.84501	3.4172	3.37101	3.28141	3.47551
3.0%, 5 app (75 μL)	11	0.503052	0.874755	1.20572	1.66245	2.68649	3.89074	4.78155	3.96799	4.66805
3.0%, 5 app (75 μL)	12	0.490055	0.75437	1.21186	1.63987	2.41353	2.94559	3.5067	3.60358	3.97107
3.0%, 5 app (75 μL)	13	0.614459	1.10543	2.21978	3.50965	4.36511	5.90304	4.77731	4.94238	6.24917
3.0%, 5 app (75 μL)	14	0.435778	0.533452	0.819518	1.03768	1.97806	2.20102	2.59129	3.0814	3.73841
3.0%, 5 app (75 μL)	15	0.480683	0.823996	1.27194	1.71891	2.55656	2.79529	3.91442	4.1896	4.75204
3.0%, 10 app (150 μL)	1	0.463488	0.733907	1.06198	1.62074
3.0%, 10 app (150 μL)	2	0.475669	0.731485	1.07547	1.79071
3.0%, 10 app (150 μL)	3	0.440612	1.16847	1.67846
3.0%, 10 app (150 μL)	4	0.558557	0.876452	1.08741	1.70329
3.0%, 10 app (150 μL)	5	0.440029	0.724883	1.0596	1.53323	2.17083	3.87466	5.13937	4.14007	4.88715
3.0%, 10 app (150 μL)	6	0.526302	0.837922	1.24119	1.84823	2.92313	5.2096	7.12016	7.53442	7.27206
3.0%, 10 app (150 μL)	7	0.53967	0.822744	1.10937	1.55462	2.45784	4.06173	5.43765	6.04294	6.5941
3.0%, 10 app (150 μL)	8	0.417496	0.699967	0.925588	1.22372	1.6341	2.92946	3.67345	4.63436	5.30166
3.0%, 10 app (150 μL)	9	0.64035	0.897233	1.22592	2.05006	5.69917	10.599	8.66731	9.92115	9.20115
3.0%, 10 app (150 μL)	10	0.55196	0.428955	0.742997	1.48136	3.37873
3.0%, 10 app (150 μL)	11	0.358902	0.498746	0.733216	1.32504	1.883	3.70726	7.28504	6.695	7.78384
3.0%, 10 app (150 μL)	12	0.598281	0.888345	1.06952	1.56915	4.68936	7.06212	10.553	5.50095	6.26291
3.0%, 10 app (150 μL)	13	0.593899	0.892064	1.13304	2.06857	4.92556	7.83567	7.93504	7.97751	6.18341
3.0%, 15 app (225 μL)	1	0.512789	0.851126	1.10528	1.75773
3.0%, 15 app (225 μL)	2	0.458261	0.664143	0.962929	1.24971
3.0%, 15 app (225 μL)	3	0.397523	0.724373	0.943509	1.35211
3.0%, 15 app (225 μL)	4	0.416388	0.616505	0.859701	1.24963	2.47546	5.67435	8.13023	10.2238	10.6636
3.0%, 15 app (225 μL)	5	0.488489	0.744305	1.00585	1.70061	2.84247	5.86623	8.34007	12.6991	15.9445
3.0%, 15 app (225 μL)	6	0.465588	0.72856	1.00468	1.35682	1.86707	3.31602	5.65338	7.6908	10.2747
3.0%, 15 app (225 μL)	7	0.463241	0.618323	1.00665	1.80315	2.45677	4.41763	6.28968	9.40185	10.8335
3.0%, 15 app (225 μL)	8	0.544557	0.78134	1.09599	1.78442	2.86281	5.00293	6.69625	6.97424	8.94053
3.0%, 15 app (225 μL)	9	0.526757	0.849926	1.0532	1.70181	3.45107	7.03896	10.1494	12.6313	12.4943
3.0%, 15 app (225 μL)	10	0.464368	0.69919	1.05393	1.81546	3.13576	6.10799	9.22278	13.1432	15.4314
3.0%, 15 app (225 μL)	11	0.483896	0.708305	1.15053	1.8912	3.15737	6.19463	7.83559	9.63257	10.7687
3.0%, 15 app (225 μL)	12	0.561988	0.708305	1.15053	1.8912	4.50478	6.48602	9.05587	8.84685	9.27157
3.0%, 15 app (225 μL)	13	0.428678	0.669099	0.884953	1.19872	2.15925	2.94868	4.29143	9.46598	7.73787
3.0%, 15 app (225 μL)	14	0.477658	0.866044	1.1507	2.00413	2.99784	4.97663	7.74425	9.40993	10.039
3.0%, 15 app (225 μL)	15	0.52209	0.809642	1.07021	1.83077	3.02271	5.08024	7.25642	10.0739	12.508

## Sheet: Figure 2
Rosette Size Quantification					Rosette Quantification Summary								Cell Density Quantification				Cell Density Quantification Summary					Cell Death Quantification				Cell Death Quantification Summary
Condition	Replicate	Rosette	Area (mm^2)		Condition	Average Rosette Size (mm2)	Standard Deviation	n (organoids)	Rosette Count	Standard Deviation	n (organoids)		Condition	Replicate	DAPI Area Fraction		Condition	DAPI Area Fraction	Standard Deviation	n		Condition	Replicate	Caspase-3+/DAPI+		Condition	Caspase-3+/DAPI+	Standard Deviation	n
No Matrigel (30 μL)	1	1	0.0557783		No Matrigel (30 μL)	0.0771185	0.0246912	2	3	1.41421	2		No Matrigel (30 μL)	1	0.09863		No Matrigel (30 μL)	0.17516	0.121612	3		No Matrigel (30 μL)	1	0.00435973		No Matrigel (30 μL)	0.075235	0.0703243	3
No Matrigel (30 μL)	1	2	0.0635402		Matrigel Embedded (30 μL)	0.0160021	0.00303873	3	3	1	3		No Matrigel (30 μL)	2	0.11146		Matrigel Embedded (30 μL)	0.1696	0.026165	5		No Matrigel (30 μL)	2	0.0763503		Matrigel Embedded (30 μL)	0.0642361	0.025651	4
No Matrigel (30 μL)	2	1	0.0291013		Low (<15 μL)	0.0352159	0.0189821	2	3	1.41421	2		No Matrigel (30 μL)	3	0.31539		Low (<15 μL)	0.22867	0.0782014	4		No Matrigel (30 μL)	3	0.144995		Low (<15 μL)	0.243459	0.0714276	4
No Matrigel (30 μL)	2	2	0.0547533		Moderate (15μL-75μL)	0.0255317	0.014618	4	6.75	2.75379	4		Matrigel Embedded (30 μL)	1	0.19951		Moderate (15μL-75μL)	0.1519	0.0977411	3		Matrigel Embedded (30 μL)	1	0.0570397		Moderate (15μL-75μL)	0.0205739	0.0205696	3
No Matrigel (30 μL)	2	3	0.144663		High (>150 μL)	0.0261373	0.00533124	3	2.4	2.60768	5		Matrigel Embedded (30 μL)	2	0.1758		High (>150 μL)	0.138892	0.0673251	5		Matrigel Embedded (30 μL)	2	0.0910125		High (>150 μL)	0.0421119	0.0270342	5
No Matrigel (30 μL)	2	4	0.149794										Matrigel Embedded (30 μL)	3	0.18694							Matrigel Embedded (30 μL)	3	0.0319354
Matrigel Embedded (30 μL)	1	1	0.022449										Matrigel Embedded (30 μL)	4	0.1367							Matrigel Embedded (30 μL)	4	0.0769568
Matrigel Embedded (30 μL)	1	2	0.0261468										Matrigel Embedded (30 μL)	5	0.14905							Low (<15 μL)	1	0.184041
Matrigel Embedded (30 μL)	1	3	0.0419954										Low (<15 μL)	1	0.32183							Low (<15 μL)	2	0.182643
Matrigel Embedded (30 μL)	1	4	0.0308607										Low (<15 μL)	2	0.26456							Low (<15 μL)	3	0.28298
Matrigel Embedded (30 μL)	2	1	0.149531										Low (<15 μL)	3	0.16927							Low (<15 μL)	4	0.324173
Matrigel Embedded (30 μL)	2	2	0.0143616										Low (<15 μL)	4	0.15902							Moderate (15μL-75μL)	1	0.00527476
Matrigel Embedded (30 μL)	2	3	0.00456794										Moderate (15μL-75μL)	1	0.25404							Moderate (15μL-75μL)	2	0.0439576
Matrigel Embedded (30 μL)	3	1	0.0223096										Moderate (15μL-75μL)	2	0.14241							Moderate (15μL-75μL)	3	0.0124895
Matrigel Embedded (30 μL)	3	2	0.0159531										Moderate (15μL-75μL)	3	0.05925							High (>150 μL)	1	0.0315461
Low (<15 μL)	1	1	0.0148224										High (>150 μL)	1	0.09605							High (>150 μL)	2	0.00691659
Low (<15 μL)	1	2	0.0128843										High (>150 μL)	2	0.07229							High (>150 μL)	3	0.0332134
Low (<15 μL)	2	1	0.0310321										High (>150 μL)	3	0.14452							High (>150 μL)	4	0.0695211
Low (<15 μL)	2	2	0.0202767										High (>150 μL)	4	0.13406							High (>150 μL)	5	0.0693625
Low (<15 μL)	2	3	0.00751273										High (>150 μL)	5	0.24754
Low (<15 μL)	2	4	0.0137816
Moderate (15μL-75μL)	1	1	0.048961
Moderate (15μL-75μL)	1	2	0.0194973
Moderate (15μL-75μL)	1	3	0.0129087
Moderate (15μL-75μL)	1	4	0.0144038
Moderate (15μL-75μL)	1	5	0.0244604
Moderate (15μL-75μL)	1	6	0.0248459
Moderate (15μL-75μL)	1	7	0.0139093
Moderate (15μL-75μL)	1	8	0.0562204
Moderate (15μL-75μL)	2	1	0.0183642
Moderate (15μL-75μL)	2	2	0.013981
Moderate (15μL-75μL)	2	3	0.0101633
Moderate (15μL-75μL)	2	4	0.00322078
Moderate (15μL-75μL)	3	1	0.0474728
Moderate (15μL-75μL)	3	2	0.0354201
Moderate (15μL-75μL)	3	3	0.00716864
Moderate (15μL-75μL)	3	4	0.019163
Moderate (15μL-75μL)	3	5	0.00240981
Moderate (15μL-75μL)	3	6	0.0243486
Moderate (15μL-75μL)	3	7	0.00818752
Moderate (15μL-75μL)	3	8	0.00959669
Moderate (15μL-75μL)	3	9	0.0214512
Moderate (15μL-75μL)	3	10	0.0097049
Moderate (15μL-75μL)	4	1	0.0727321
Moderate (15μL-75μL)	4	2	0.0890135
Moderate (15μL-75μL)	4	3	0.0517879
Moderate (15μL-75μL)	4	4	0.00585309
Moderate (15μL-75μL)	4	5	0.00712001
High (>150 μL)	1	1	0.0428562
High (>150 μL)	1	2	0.0309701
High (>150 μL)	1	3	0.0215497
High (>150 μL)	1	4	0.00768538
High (>150 μL)	2	1	0.00754312
High (>150 μL)	2	2	0.0344604
High (>150 μL)	3	1	0.0164735
High (>150 μL)	3	2	0.0278016
High (>150 μL)	3	3	0.0348997
High (>150 μL)	3	4	0.0317957
High (>150 μL)	3	5	0.0655476
High (>150 μL)	3	6

## Sheet: Figure 3
TTR Quantification
Condition	Replicate	TTR+/DAPI+		TTR Quantification Summary
Matrigel Embedded (30 μL)	1	0.0205761		Condition	Average TTR+/DAPI+	Standard Deviation	n
Matrigel Embedded (30 μL)	2	0.273292		Matrigel Embedded (30 μL)	0.167057	0.17624	7
Matrigel Embedded (30 μL)	3	0.0562771		1.0%, 5 app (25 μL)	0.173954	0.247744	4
Matrigel Embedded (30 μL)	4	0.505051		3.0%, 10 app (150 μL)	0.627939	0.250694	4
Matrigel Embedded (30 μL)	5	0.0153846		3.0%, 15 app (225 μL)	0.588832	0.321023	8
Matrigel Embedded (30 μL)	6	0.107692
Matrigel Embedded (30 μL)	7	0.191126
1.0%, 5 app (25 μL)	1	0.0438596
1.0%, 5 app (25 μL)	2	0.538961
1.0%, 5 app (25 μL)	3	0
1.0%, 5 app (25 μL)	4	0.112994
3.0%, 10 app (150 μL)	1	0.778523
3.0%, 10 app (150 μL)	2	0.886076
3.0%, 10 app (150 μL)	3	0.512195
3.0%, 10 app (150 μL)	4	0.334963
3.0%, 15 app (225 μL)	1	0.966469
3.0%, 15 app (225 μL)	2	0.360313
3.0%, 15 app (225 μL)	3	0.480974
3.0%, 15 app (225 μL)	4	0.89899
3.0%, 15 app (225 μL)	5	0.95625
3.0%, 15 app (225 μL)	6	0.603448
3.0%, 15 app (225 μL)	7	0.136842
3.0%, 15 app (225 μL)	8	0.307368

## Sheet: Figure 4
Organoid Size									Inhibitor TTR Quantification
Condition	Replicate	Area (mm2)		Organoid Size Summary					Condition	Replicate	TTR+/DAPI+		Inhibitor TTR Quantification Summary
Matrigel Embedded (30 μL)	1	4.75931		Condition	Average (mm2)	Standard Deviation	n		No Inhibitor, 3% Matrigel (225 μL)	1	0.345098		Condition	Average TTR+/DAPI+	Standard Deviation	n
Matrigel Embedded (30 μL)	2	2.63357		Matrigel Embedded (30 μL)	5.17655	1.69613	26		No Inhibitor, 3% Matrigel (225 μL)	2	0.332378		No Inhibitor, 3% Matrigel (225 μL)	0.363186	0.061906	4
Matrigel Embedded (30 μL)	3	4.6952		No Inhibitor, 3% Matrigel (225 μL)	9.30794	5.14111	17		No Inhibitor, 3% Matrigel (225 μL)	3	0.45481		FAK Inhibitor 14, 3% Matrigel (225 μL)	0.234278	0.0648853	6
Matrigel Embedded (30 μL)	4	7.78935		FAK Inhibitor 14, 3% Matrigel (225 μL)	11.0797	6.31073	14		No Inhibitor, 3% Matrigel (225 μL)	4	0.320458		Noggin, 3% Matrigel (225 μL)	0.205611	0.0497752	6
Matrigel Embedded (30 μL)	5	7.53628		Noggin, 3% Matrigel (225 μL)	8.52444	8.52444	23		FAK Inhibitor 14, 3% Matrigel (225 μL)	1	0.172857		DKK-1, 3% Matrigel (225 μL)	0.384715	0.199098	8
Matrigel Embedded (30 μL)	6	7.99517		DKK-1, 3% Matrigel (225 μL)	8.20974	3.50603	18		FAK Inhibitor 14, 3% Matrigel (225 μL)	2	0.221359
Matrigel Embedded (30 μL)	7	4.49275							FAK Inhibitor 14, 3% Matrigel (225 μL)	3	0.281669
Matrigel Embedded (30 μL)	8	3.80779							FAK Inhibitor 14, 3% Matrigel (225 μL)	4	0.291304
Matrigel Embedded (30 μL)	9	4.31392							FAK Inhibitor 14, 3% Matrigel (225 μL)	5	0.293939
Matrigel Embedded (30 μL)	10	2.81577							FAK Inhibitor 14, 3% Matrigel (225 μL)	6	0.144536
Matrigel Embedded (30 μL)	11	3.9495							Noggin, 3% Matrigel (225 μL)	1	0.238411
Matrigel Embedded (30 μL)	12	5.02756							Noggin, 3% Matrigel (225 μL)	2	0.25814
Matrigel Embedded (30 μL)	13	7.75729							Noggin, 3% Matrigel (225 μL)	3	0.208955
Matrigel Embedded (30 μL)	14	3.45181							Noggin, 3% Matrigel (225 μL)	4	0.114833
Matrigel Embedded (30 μL)	15	6.03476							Noggin, 3% Matrigel (225 μL)	5	0.218884
Matrigel Embedded (30 μL)	16	3.9242							Noggin, 3% Matrigel (225 μL)	6	0.194444
Matrigel Embedded (30 μL)	17	4.23462							DKK-1, 3% Matrigel (225 μL)	1	0.664671
Matrigel Embedded (30 μL)	18	8.96188							DKK-1, 3% Matrigel (225 μL)	2	0.518519
Matrigel Embedded (30 μL)	19	5.69734							DKK-1, 3% Matrigel (225 μL)	3	0.229907
Matrigel Embedded (30 μL)	20	5.58431							DKK-1, 3% Matrigel (225 μL)	4	0.577114
Matrigel Embedded (30 μL)	21	4.59566							DKK-1, 3% Matrigel (225 μL)	5	0.177215
Matrigel Embedded (30 μL)	22	4.11653							DKK-1, 3% Matrigel (225 μL)	6	0.383621
Matrigel Embedded (30 μL)	23	6.61175							DKK-1, 3% Matrigel (225 μL)	7	0.108911
Matrigel Embedded (30 μL)	24	3.4788							DKK-1, 3% Matrigel (225 μL)	8	0.417763
Matrigel Embedded (30 μL)	25	5.67541
Matrigel Embedded (30 μL)	26	4.64965
No Inhibitor, 3% Matrigel (225 μL)	1	2.73981
No Inhibitor, 3% Matrigel (225 μL)	2	11.8111
No Inhibitor, 3% Matrigel (225 μL)	3	9.31212
No Inhibitor, 3% Matrigel (225 μL)	4	5.75602
No Inhibitor, 3% Matrigel (225 μL)	5	17.8888
No Inhibitor, 3% Matrigel (225 μL)	6	4.9462
No Inhibitor, 3% Matrigel (225 μL)	7	13.8979
No Inhibitor, 3% Matrigel (225 μL)	8	16.2223
No Inhibitor, 3% Matrigel (225 μL)	9	18.8893
No Inhibitor, 3% Matrigel (225 μL)	10	11.0643
No Inhibitor, 3% Matrigel (225 μL)	11	10.4404
No Inhibitor, 3% Matrigel (225 μL)	12	3.38799
No Inhibitor, 3% Matrigel (225 μL)	13	5.2113
No Inhibitor, 3% Matrigel (225 μL)	14	8.37299
No Inhibitor, 3% Matrigel (225 μL)	15	2.48927
No Inhibitor, 3% Matrigel (225 μL)	16	8.01738
No Inhibitor, 3% Matrigel (225 μL)	17	7.78785
FAK Inhibitor 14, 3% Matrigel (225 μL)	1	3.98877
FAK Inhibitor 14, 3% Matrigel (225 μL)	2	4.37244
FAK Inhibitor 14, 3% Matrigel (225 μL)	3	17.7663
FAK Inhibitor 14, 3% Matrigel (225 μL)	4	17.8233
FAK Inhibitor 14, 3% Matrigel (225 μL)	5	16.5323
FAK Inhibitor 14, 3% Matrigel (225 μL)	6	14.5086
FAK Inhibitor 14, 3% Matrigel (225 μL)	7	4.27221
FAK Inhibitor 14, 3% Matrigel (225 μL)	8	14.3962
FAK Inhibitor 14, 3% Matrigel (225 μL)	9	16.992
FAK Inhibitor 14, 3% Matrigel (225 μL)	10	6.81617
FAK Inhibitor 14, 3% Matrigel (225 μL)	11	8.13136
FAK Inhibitor 14, 3% Matrigel (225 μL)	12	4.26529
FAK Inhibitor 14, 3% Matrigel (225 μL)	13	20.3846
FAK Inhibitor 14, 3% Matrigel (225 μL)	14	4.86672
Noggin, 3% Matrigel (225 μL)	1	2.31887
Noggin, 3% Matrigel (225 μL)	2	8.6908
Noggin, 3% Matrigel (225 μL)	3	9.18012
Noggin, 3% Matrigel (225 μL)	4	10.2811
Noggin, 3% Matrigel (225 μL)	5	8.60086
Noggin, 3% Matrigel (225 μL)	6	8.28424
Noggin, 3% Matrigel (225 μL)	7	17.7378
Noggin, 3% Matrigel (225 μL)	8	7.25523
Noggin, 3% Matrigel (225 μL)	9	8.50011
Noggin, 3% Matrigel (225 μL)	10	7.05015
Noggin, 3% Matrigel (225 μL)	11	7.17787
Noggin, 3% Matrigel (225 μL)	12	10.5257
Noggin, 3% Matrigel (225 μL)	13	7.68338
Noggin, 3% Matrigel (225 μL)	14	10.1084
Noggin, 3% Matrigel (225 μL)	15	7.87767
Noggin, 3% Matrigel (225 μL)	16	9.58129
Noggin, 3% Matrigel (225 μL)	17	3.69867
Noggin, 3% Matrigel (225 μL)	18	9.62627
Noggin, 3% Matrigel (225 μL)	19	7.54846
Noggin, 3% Matrigel (225 μL)	20	9.84394
Noggin, 3% Matrigel (225 μL)	21	6.4421
Noggin, 3% Matrigel (225 μL)	22	9.46796
Noggin, 3% Matrigel (225 μL)	23	8.58107
DKK-1, 3% Matrigel (225 μL)	1	9.89701
DKK-1, 3% Matrigel (225 μL)	2	8.61824
DKK-1, 3% Matrigel (225 μL)	3	6.74383
DKK-1, 3% Matrigel (225 μL)	4	13.6492
DKK-1, 3% Matrigel (225 μL)	5	7.99568
DKK-1, 3% Matrigel (225 μL)	6	9.39055
DKK-1, 3% Matrigel (225 μL)	7	3.97933
DKK-1, 3% Matrigel (225 μL)	8	16.8764
DKK-1, 3% Matrigel (225 μL)	9	5.19921
DKK-1, 3% Matrigel (225 μL)	10	4.8913
DKK-1, 3% Matrigel (225 μL)	11	6.25251
DKK-1, 3% Matrigel (225 μL)	12	8.71583
DKK-1, 3% Matrigel (225 μL)	13	7.35798
DKK-1, 3% Matrigel (225 μL)	14	2.44985
DKK-1, 3% Matrigel (225 μL)	15	10.3177
DKK-1, 3% Matrigel (225 μL)	16	11.8303
DKK-1, 3% Matrigel (225 μL)	17	7.12914
DKK-1, 3% Matrigel (225 μL)	18	6.48135
